# Supplementary material for: Chemodiversity and Biotechnological Potential of Microginins
Source: Int J Mol Sci. 2025 Jun 25;26(13):6117. doi: 10.3390/ijms26136117 (PMC12250027; doi:10.3390/ijms26136117)
Supplement: Supplementary file 1 [file ijms-26-06117-s001.zip]

Archive with 2 entries (2 files):
- Figure S1 - Microginin Structures.pdf
- Table S1 - Microginin ocurrence.pdf
